# Supplementary material for: Insomnia Impairs Both the Pro-BDNF and the BDNF Levels Similarly to Older Adults with Cognitive Decline: An Exploratory Study
Source: Int J Mol Sci. 2023 Apr 17;24(8):7387. doi: 10.3390/ijms24087387 (PMC10139029; doi:10.3390/ijms24087387)
Supplement: Supplementary file 1 [file ijms-24-07387-s001.zip]

Archive with 1 entries (1 files):
- ijms-2318471-supplementary.pdf
